# Supplementary material for: A Novel Multi-Gene Combined RT-PCR Assay for Rapid and Sensitive Detection of Maize Dwarf Mosaic Virus
Source: Viruses. 2025 Mar 5;17(3):370. doi: 10.3390/v17030370 (PMC11946660; doi:10.3390/v17030370)
Supplement: Supplementary file 1 [file viruses-17-00370-s001.zip]

Archive with 2 entries (2 files):
- Figures S1-S7.pdf
- Tables S1-S4.pdf
